# Supplementary material for: Peroxidase-Like Platinum Clusters Synthesized by Ganoderma lucidum Polysaccharide for Sensitively Colorimetric Detection of Dopamine
Source: Molecules. 2021 May 6;26(9):2738. doi: 10.3390/molecules26092738 (PMC8125108; doi:10.3390/molecules26092738)
Supplement: Supplementary file 1 [file molecules-26-02738-s001.zip]

Archive with 1 entries (1 files):
- molecules-1201872-supplementary.pdf
